# Supplementary material for: Hmga2 deficiency is associated with allometric growth retardation, infertility, and behavioral abnormalities in mice
Source: G3 (Bethesda). 2021 Dec 8;12(2):jkab417. doi: 10.1093/g3journal/jkab417 (PMC9210324; doi:10.1093/g3journal/jkab417)
Supplement: jkab417_Supplementary_Table_S1 [file jkab417_supplementary_table_s1.xlsx]

## Sheet: Table S1
Table S1. Summary of statistical anaylsis
Statistical significances between each pair of genotype analyzed using Student’s t test.
Fig. 2B. Day 1 body weight	+/+	+/-	-/-		Comparison		Difference	Std Err Dif	P-value
Average weight	1.27	1.17	0.997		+/-	+/+	0.097	0.055	0.0978
Std Err	0.042	0.035	0.038		-/-	+/+	0.273	0.056	0.0002
Number of mice	7	5	6		-/-	+/-	0.176	0.052	0.0042
Fig. 2D. 14 weeks body weight	+/+	-/-			Comparison		Difference	Std Err Dif	P-value
Mean	27.448	12.243			-/-	+/+	15.2063	1.0365	0.0001
Std Err	0.739	0.827
Number of mice	5	4
Fig. 2E. Brain (% to BW) at 14 weeks	+/+	-/-			Comparison		Difference	Std Err Dif	P-value
Mean	27.145	14.988			-/-	+/+	12.157	3.027	0.0114
Std Err	2.014	1.801
Number of mice	5	4
Fig. 3A. AGD ratio	+/+	-/-			Comparison		Difference	Std Err Dif	P-value
Mean	11.87	9.83			-/-	+/+	2.034	0.846	0.0236
Std Err	0.9	0.25
Number of mice	4	6
Fig. 3B. Testes %	+/+	-/-			Comparison		Difference	Std Err Dif	P-value
Mean	0.366	0.197			-/-	+/+	0.169	0.016	0.0001
Std Err	0.016	0.007
Number of mice	4	6
Fig. 3B. Epididymis %	+/+	-/-			Comparison		Difference	Std Err Dif	P-value
Mean	0.1336	0.04			-/-	+/+	0.0936	0.0039	0.0001
Std Err	0.0038	0.0001
Number of mice	5	6
Fig. 3B. Seminal Vesicle %	+/+	-/-			Comparison		Difference	Std Err Dif	P-value
Mean	0.965	0.0987			-/-	+/+	0.867	0.079	0.0001
Std Err	0.077	0.0131
Number of mice	5	6
Fig. 3D. Tubule diameters	+/+	-/-			Comparison		Difference	Std Err Dif	P-value
Mean	179.34	180.26			-/-	+/+	0.912	4.02	0.41
Std Err	3.29	2.312
Number of mice	49	38
Fig. 3G. TUNEL assay	+/+	-/-			Comparison		Difference	Std Err Dif	P-value
Mean	7.48	11.76			-/-	+/+	4.28	1.196	0.0045
Std Err	0.89	0.79
Number of mice	4	5
Fig. 3G. CMA3 assay	+/+	-/-			Comparison		Difference	Std Err Dif	P-value
Mean	3.42	3.58			-/-	+/+	0.156	0.524	0.387
Std Err	0.35	0.36
Number of mice	4	5
Fig. 3G. Abnormal morphologies	+/+	-/-			Comparison		Difference	Std Err Dif	P-value
Mean	13.882	42.062			-/-	+/+	28.18	4.272	0.0002
Std Err	3.18	2.84
Number of mice	4	5
Fig. 3F. Number of sperm	+/+	-/-			Comparison		Difference	Std Err Dif	P-value
Mean	45.33	2.42			-/-	+/+	42.9	7.9	0.0002
Std Err	5.83	5.32
Number of mice	5	6
Fig. 4A. Time spent in center
Female/Genotype	+/+	+/-	-/-		Comparison		Difference	Std Err Dif	P-value
Mean	54.41	73.99	65.36		+/-	+/+	19.58	14.42	0.179
Std Err	6.87	11.31	9.48		-/-	+/+	10.94	14.42	0.45
Number of mice	18	24	23		-/-	+/-	8.63	13.32	0.521
Male/Genotype	+/+	+/-	-/-		Comparison		Difference	Std Err Dif	P-value
Mean	66.98	70.24	72.59		+/-	+/+	3.26	12.31	0.79
Std Err	8.38	7.51	10.66		-/-	+/+	5.61	14.06	0.69
Number of mice	16	30	16		-/-	+/-	2.34	12.31	0.84
Fig. 4B. Time spent in thigmotaxis
Female/Genotype	+/+	+/-	-/-		Comparison		Difference	Std Err Dif	P-value
Mean	1237.4	1143.94	1185.88		+/-	+/+	93.46	71.65	0.196
Std Err	47.38	51.62	46.01		-/-	+/+	51.52	71.65	0.474
Number of mice	18	24	23		-/-	+/-	41.94	66.33	0.529
Male/Genotype	+/+	+/-	-/-		Comparison		Difference	Std Err Dif	P-value
Mean	1193.88	1144.72	1084.54		+/-	+/+	49.15	71.9	0.496
Std Err	45.31	42.74	63.83		-/-	+/+	109.33	81.71	0.181
Number of mice	16	30	16		-/-	+/-	60.17	70.38	0.396
Fig. 4C. Time spent rearing
Female/Genotype	+/+	+/-	-/-		Comparison		Difference	Std Err Dif	P-value
Mean	49.18	62.23	12.59		+/-	+/+	13.03	13.18	0.327
Std Err	8.44	12.46	2.57		-/-	+/+	36.59	13.3	0.0078
Number of mice	18	24	23		-/-	+/-	49.62	12.34	0.0002
Male/Genotype	+/+	+/-	-/-		Comparison		Difference	Std Err Dif	P-value
Mean	52.69	50.7	11.91		+/-	+/+	1.98	9.26	0.83
Std Err	7.78	6.56	1.8		-/-	+/+	40.78	10.58	0.0003
Number of mice	16	30	16		-/-	+/-	38.79	9026	0.0001
Fig. 4D. Time spent sniffing
Female/Genotype	+/+	+/-	-/-		Comparison		Difference	Std Err Dif	P-value
Mean	710.34	740.91	546.16		+/-	+/+	30.56	43.11	0.481
Std Err	40.62	19.78	30.29		-/-	+/+	164.18	43.51	0.0004
Number of mice	18	24	23		-/-	+/-	194.74	40.34	0.0001
Male/Genotype	+/+	+/-	-/-		Comparison		Difference	Std Err Dif	P-value
Mean	751.59	737.03	584.09		+/-	+/+	14.56	26.47	0.584
Std Err	17.83	12.23	30.6		-/-	+/+	167.5	30.23	0.0001
Number of mice	16	30	16		-/-	+/-	152.94	26.47	0.0001
Fig. 4E. Time spent grooming
Female/Genotype	+/+	+/-	-/-		Comparison		Difference	Std Err Dif	P-value
Mean	447.81	419.84	694.64		+/-	+/+	27.96	68.89	0.6862
Std Err	56.21	32.73	53.87		-/-	+/+	246.83	69.53	0.0007
Number of mice	18	24	23		-/-	+/-	274.79	64.47	1e-05
Male/Genotype	+/+	+/-	-/-		Comparison		Difference	Std Err Dif	P-value
Mean	354.95	448.27	720.62		+/-	+/+	93.32	60	0.125
Std Err	41.83	27.12	69.41		-/-	+/+	365.67	68.52	0.0001
Number of mice	16	30	16		-/-	+/-	272.35	60	0.0001
Fig. 4F. Distance traveled
Female/Genotype	+/+	+/-	-/-		Comparison		Difference	Std Err Dif	P-value
Mean	9718.81	8515.55	9131.15		+/-	+/+	1203.26	821.75	0.1482
Std Err	882.04	312.06	513.86		-/-	+/+	587.65	821.72	0.4772
Number of mice	18	24	23		-/-	+/-	615.6	760.79	0.4215
Male/Genotype	+/+	+/-	-/-		Comparison		Difference	Std Err Dif	P-value
Mean	9497.27	8063.05	7889.53		+/-	+/+	1434.22	625.06	0.0253
Std Err	583.91	268.91	631.74		-/-	+/+	1607.74	713.87	0.028
Number of mice	16	30	16		-/-	+/-	173.52	625.06	0.7823
Fig. 4G. Velocity
Female/Genotype	+/+	+/-	-/-		Comparison		Difference	Std Err Dif	P-value
Mean	5.4	4.73	5.09		+/-	+/+	0.67	0.45	0.146
Std Err	0.49	0.17	0.28		-/-	+/+	0.313	0.457	0.496
Number of mice	18	24	23		-/-	+/-	0.359	0.423	0.398
Male/Genotype	+/+	+/-	-/-		Comparison		Difference	Std Err Dif	P-value
Mean	5.27	4.47	4.38		+/-	+/+	0.798	0.348	0.0253
Std Err	0.32	0.14	0.35		-/-	+/+	0.88	0.39	0.0291
Number of mice	16	30	16		-/-	+/-	0.089	0.34	0.796
Fig. 4H. Nest building score
Male/Genotype	+/+	-/-			Comparison		Difference	Std Err Dif	P-value
Mean	4.77	2.75			-/-	+/+	2.027	0.418	0.0001
Std Err	0.146	0.39
Number of mice	9	12
Fig. 4I. Marble burying
Male/Genotype	+/+	-/-			Comparison		Difference	Std Err Dif	P-value
Mean	9.94	5.08			-/-	+/+	4.861	2.18	0.01979
Std Err	1.66	1.4
Number of mice	9	12
